# Supplementary material for: Non-Steroidal FXR Agonistic Dimeric 2-Methyl-4-(1-glycerol)furan with Lipid-Lowering Activities from Marine-Derived Nocardiopsis sp. ZSN1
Source: Mar Drugs. 2025 Feb 20;23(3):92. doi: 10.3390/md23030092 (PMC11944181; doi:10.3390/md23030092)
Supplement: Supplementary file 1 [file marinedrugs-23-00092-s001.zip]

Archive with 1 entries (1 files):
- marinedrugs-3467568-supplementary.pdf
